# Supplementary material for: Variation in Lipid Peroxidation in the Ejaculates of Wild Banded Mongooses (Mungos mungo): A Test of the Oxidative Shielding Hypothesis
Source: Antioxidants (Basel). 2024 Sep 18;13(9):1124. doi: 10.3390/antiox13091124 (PMC11429081; doi:10.3390/antiox13091124)
Supplement: Supplementary file 1 [file antioxidants-13-01124-s001.zip]

Archive with 1 entries (1 files):
- antioxidants-3213568-supplementary.pdf
